# Supplementary material for: The Effect of Framing and Normative Messages in Building Support for Climate Policies
Source: PLoS One. 2014 Dec 15;9(12):e114335. doi: 10.1371/journal.pone.0114335 (PMC4266503; doi:10.1371/journal.pone.0114335)
Supplement: S1 Data — Raw data for Studies 1 and 2. (XLSX) [file pone.0114335.s005.xlsx]

## Sheet: Study.1
Age	Gender	Social Norm	Framing	Emmission Cut Chosen
17	Male	Average-Norm	Foregone-Gain	15
17	Female	Average-Norm	Foregone-Gain	50
26	Male	Average-Norm	Foregone-Gain	40
19	Male	Average-Norm	Foregone-Gain	0
19	Female	Average-Norm	Foregone-Gain	10
17	Male	Average-Norm	Foregone-Gain	35
21	Female	Average-Norm	Foregone-Gain	50
20	Male	Average-Norm	Foregone-Gain	0
18	Male	Average-Norm	Foregone-Gain	50
17	Male	Average-Norm	Foregone-Gain	35
17	Female	Average-Norm	Foregone-Gain	50
17	Female	Average-Norm	Foregone-Gain	50
18	Female	Average-Norm	Foregone-Gain	50
18	Female	Average-Norm	Foregone-Gain	50
17	Female	Average-Norm	Foregone-Gain	0
17	Male	Average-Norm	Foregone-Gain	10
19	Male	Average-Norm	Foregone-Gain	50
18	Female	Average-Norm	Foregone-Gain	40
18	Female	Average-Norm	Foregone-Gain	20
18	Female	Average-Norm	Foregone-Gain	15
18	Female	Control	Foregone-Gain	20
18	Female	Control	Foregone-Gain	20
17	Female	Control	Foregone-Gain	40
17	Male	Control	Foregone-Gain	10
17	Female	Control	Foregone-Gain	20
18	Female	Control	Foregone-Gain	50
19	Female	Control	Foregone-Gain	10
21	Male	Control	Foregone-Gain	50
17	Female	Control	Foregone-Gain	25
17	Male	Control	Foregone-Gain	50
19	Female	Control	Foregone-Gain	5
17	Male	Control	Foregone-Gain	15
53	Female	Control	Foregone-Gain	50
18	Male	Control	Foregone-Gain	40
17	Female	Control	Foregone-Gain	10
23	Male	Control	Foregone-Gain	40
18	Male	Control	Foregone-Gain	20
18	Female	Control	Foregone-Gain	30
22	Male	Control	Foregone-Gain	50
17	Female	Control	Foregone-Gain	50
17	Female	Rank-Norm	Foregone-Gain	10
24	Female	Rank-Norm	Foregone-Gain	50
26	Male	Rank-Norm	Foregone-Gain	45
17	Male	Rank-Norm	Foregone-Gain	50
17	Female	Rank-Norm	Foregone-Gain	20
18	Female	Rank-Norm	Foregone-Gain	0
21	Female	Rank-Norm	Foregone-Gain	10
19	Male	Rank-Norm	Foregone-Gain	50
20	Female	Rank-Norm	Foregone-Gain	15
18	Female	Rank-Norm	Foregone-Gain	10
17	Female	Rank-Norm	Foregone-Gain	15
18	Female	Rank-Norm	Foregone-Gain	35
17	Male	Rank-Norm	Foregone-Gain	15
17	Female	Rank-Norm	Foregone-Gain	5
18	Female	Rank-Norm	Foregone-Gain	20
17	Male	Rank-Norm	Foregone-Gain	50
18	Female	Rank-Norm	Foregone-Gain	25
18	Female	Rank-Norm	Foregone-Gain	50
20	Female	Rank-Norm	Foregone-Gain	0
19	Female	Rank-Norm	Foregone-Gain	50
19	Female	Average-Norm	Loss	15
43	Female	Average-Norm	Loss	20
18	Female	Average-Norm	Loss	15
30	Male	Average-Norm	Loss	50
20	Male	Average-Norm	Loss	35
18	Female	Average-Norm	Loss	20
26	Female	Average-Norm	Loss	5
17	Female	Average-Norm	Loss	15
20	Female	Average-Norm	Loss	25
18	Female	Average-Norm	Loss	10
19	Female	Average-Norm	Loss	5
18	Female	Average-Norm	Loss	20
19	Female	Average-Norm	Loss	15
18	Male	Average-Norm	Loss	15
17	Male	Average-Norm	Loss	50
22	Male	Average-Norm	Loss	5
18	Female	Average-Norm	Loss	20
18	Female	Average-Norm	Loss	50
18	Male	Average-Norm	Loss	20
18	Female	Average-Norm	Loss	35
19	Male	Control	Loss	25
17	Female	Control	Loss	30
18	Female	Control	Loss	50
18	Male	Control	Loss	15
18	Female	Control	Loss	10
19	Female	Control	Loss	50
22	Female	Control	Loss	25
22	Male	Control	Loss	50
18	Female	Control	Loss	5
18	Female	Control	Loss	15
22	Male	Control	Loss	30
17	Male	Control	Loss	25
17	Male	Control	Loss	35
18	Female	Control	Loss	15
19	Female	Control	Loss	50
19	Female	Control	Loss	25
18	Female	Control	Loss	20
20	Male	Control	Loss	20
18	Female	Control	Loss	15
18	Male	Control	Loss	10
26	Male	Rank-Norm	Loss	10
26	Female	Rank-Norm	Loss	15
45	Female	Rank-Norm	Loss	30
32	Female	Rank-Norm	Loss	50
18	Male	Rank-Norm	Loss	15
19	Female	Rank-Norm	Loss	25
18	Male	Rank-Norm	Loss	15
18	Male	Rank-Norm	Loss	30
17	Female	Rank-Norm	Loss	15
20	Female	Rank-Norm	Loss	5
17	Female	Rank-Norm	Loss	25
18	Female	Rank-Norm	Loss	0
19	Female	Rank-Norm	Loss	5
17	Female	Rank-Norm	Loss	30
32	Female	Rank-Norm	Loss	0
18	Female	Rank-Norm	Loss	15
19	Female	Rank-Norm	Loss	30
20	Female	Rank-Norm	Loss	10
17	Female	Rank-Norm	Loss	25
18	Female	Rank-Norm	Loss	35

## Sheet: Study.2
Age	Gender	Social Norm	Framing	Emmission Cut Chosen
23	Female	No-Norm	Loss	15
28	Female	No-Norm	Loss	15
69	Male	No-Norm	Loss	5
56	Female	No-Norm	Loss	5
74	Male	No-Norm	Loss	0
68	Male	No-Norm	Loss	5
46	Female	No-Norm	Loss	5
48	Female	No-Norm	Loss	5
64	Male	No-Norm	Loss	15
69	Male	No-Norm	Loss	0
53	Female	No-Norm	Loss	15
58	Male	No-Norm	Loss	10
18	Male	No-Norm	Loss	10
47	Female	No-Norm	Loss	5
51	Female	No-Norm	Loss	10
49	Male	No-Norm	Loss	25
51	Male	No-Norm	Loss	0
60	Female	No-Norm	Loss	10
57	Female	No-Norm	Loss	0
56	Female	No-Norm	Loss	5
44	Female	No-Norm	Loss	5
71	Male	No-Norm	Loss	0
18	Female	No-Norm	Loss	10
23	Male	No-Norm	Loss	5
62	Female	No-Norm	Loss	5
23	Male	No-Norm	Loss	5
63	Female	No-Norm	Loss	0
53	Female	No-Norm	Loss	0
46	Female	No-Norm	Loss	5
49	Male	No-Norm	Loss	20
19	Female	No-Norm	Loss	0
46	Female	No-Norm	Loss	5
50	Male	No-Norm	Loss	5
23	Male	No-Norm	Loss	5
75	Female	No-Norm	Loss	0
19	Female	No-Norm	Loss	0
42	Female	No-Norm	Loss	0
30	Female	No-Norm	Loss	5
19	Male	No-Norm	Loss	5
48	Male	No-Norm	Loss	0
63	Female	No-Norm	Loss	0
51	Female	No-Norm	Loss	0
44	Male	No-Norm	Loss	10
39	Female	No-Norm	Loss	0
67	Female	No-Norm	Loss	0
33	Female	No-Norm	Loss	0
24	Male	No-Norm	Loss	0
33	Male	No-Norm	Loss	5
23	Female	No-Norm	Loss	15
38	Female	No-Norm	Loss	0
52	Male	No-Norm	Loss	10
52	Male	No-Norm	Loss	0
45	Male	No-Norm	Loss	0
59	Male	No-Norm	Loss	10
59	Female	No-Norm	Loss	5
40	Female	No-Norm	Loss	15
41	Female	No-Norm	Loss	5
55	Female	No-Norm	Loss	0
26	Female	No-Norm	Loss	50
53	Male	No-Norm	Loss	10
62	Female	No-Norm	Loss	0
62	Female	No-Norm	Loss	0
43	Female	No-Norm	Loss	5
56	Male	No-Norm	Loss	15
55	Female	No-Norm	Loss	5
50	Female	No-Norm	Loss	0
51	Female	No-Norm	Loss	0
37	Female	No-Norm	Loss	25
56	Female	No-Norm	Loss	0
41	Female	No-Norm	Loss	0
65	Female	No-Norm	Loss	0
32	Male	No-Norm	Loss	0
46	Female	No-Norm	Loss	0
39	Female	No-Norm	Loss	5
67	Female	No-Norm	Loss	5
32	Male	No-Norm	Loss	0
57	Male	No-Norm	Loss	30
53	Male	No-Norm	Loss	5
52	Male	No-Norm	Loss	10
32	Male	No-Norm	Loss	0
50	Female	No-Norm	Loss	5
28	Female	No-Norm	Loss	5
45	Male	No-Norm	Loss	15
32	Male	No-Norm	Loss	0
60	Female	No-Norm	Loss	10
48	Female	No-Norm	Loss	0
24	Female	No-Norm	Loss	0
37	Female	No-Norm	Loss	5
44	Female	No-Norm	Loss	25
32	Male	No-Norm	Loss	0
53	Male	No-Norm	Loss	5
65	Female	No-Norm	Loss	15
32	Female	No-Norm	Loss	10
55	Male	No-Norm	Loss	0
34	Female	No-Norm	Loss	15
38	Female	No-Norm	Loss	5
45	Female	No-Norm	Loss	0
30	Female	No-Norm	Loss	15
33	Male	No-Norm	Loss	0
42	Female	No-Norm	Loss	0
44	Female	No-Norm	Loss	0
53	Male	No-Norm	Loss	0
23	Female	No-Norm	Loss	0
57	Male	No-Norm	Loss	0
53	Female	No-Norm	Loss	40
35	Female	No-Norm	Loss	0
33	Female	No-Norm	Loss	0
32	Male	No-Norm	Loss	0
43	Male	No-Norm	Loss	5
24	Female	No-Norm	Loss	0
55	Female	No-Norm	Loss	0
54	Female	No-Norm	Loss	5
28	Male	No-Norm	Loss	5
33	Female	No-Norm	Loss	0
40	Male	No-Norm	Loss	0
39	Male	No-Norm	Loss	0
59	Female	No-Norm	Loss	5
35	Male	No-Norm	Loss	20
32	Male	No-Norm	Loss	0
59	Female	No-Norm	Loss	0
37	Male	No-Norm	Loss	10
37	Female	No-Norm	Loss	10
56	Female	No-Norm	Loss	0
36	Female	No-Norm	Loss	0
32	Female	No-Norm	Loss	5
58	Male	No-Norm	Loss	15
42	Male	No-Norm	Loss	0
51	Male	No-Norm	Loss	25
23	Female	No-Norm	Loss	5
44	Male	No-Norm	Loss	10
58	Female	No-Norm	Loss	15
55	Male	No-Norm	Loss	5
45	Male	No-Norm	Loss	5
50	Male	No-Norm	Loss	15
42	Female	No-Norm	Loss	5
50	Male	No-Norm	Loss	5
42	Male	No-Norm	Loss	0
25	Female	No-Norm	Loss	5
43	Female	No-Norm	Loss	30
55	Male	No-Norm	Loss	10
41	Male	No-Norm	Loss	0
53	Male	No-Norm	Loss	5
57	Male	No-Norm	Loss	0
43	Female	No-Norm	Loss	0
37	Male	No-Norm	Loss	0
35	Female	No-Norm	Loss	10
24	Female	No-Norm	Loss	5
45	Male	No-Norm	Loss	0
55	Male	No-Norm	Loss	50
57	Male	No-Norm	Loss	5
37	Female	No-Norm	Loss	25
34	Female	No-Norm	Loss	0
53	Male	No-Norm	Loss	0
59	Male	No-Norm	Loss	5
69	Male	No-Norm	Loss	0
45	Male	No-Norm	Loss	0
65	Male	No-Norm	Loss	5
55	Male	No-Norm	Loss	50
52	Male	No-Norm	Loss	5
36	Female	No-Norm	Loss	50
46	Female	No-Norm	Loss	15
60	Female	No-Norm	Loss	10
22	Female	No-Norm	Loss	5
52	Male	No-Norm	Loss	0
29	Male	No-Norm	Loss	5
44	Female	No-Norm	Loss	0
56	Male	No-Norm	Loss	0
28	Female	No-Norm	Loss	10
66	Male	No-Norm	Loss	10
39	Male	No-Norm	Loss	0
43	Male	No-Norm	Loss	0
39	Female	No-Norm	Loss	0
19	Male	No-Norm	Loss	10
38	Male	No-Norm	Loss	0
22	Female	No-Norm	Loss	5
43	Female	No-Norm	Loss	0
67	Male	No-Norm	Loss	0
64	Male	No-Norm	Loss	0
18	Female	No-Norm	Loss	10
32	Female	No-Norm	Loss	0
60	Female	No-Norm	Loss	5
57	Male	No-Norm	Loss	0
25	Male	No-Norm	Loss	5
32	Male	No-Norm	Loss	5
23	Female	No-Norm	Loss	5
23	Female	No-Norm	Loss	10
40	Male	No-Norm	Loss	0
34	Male	No-Norm	Loss	10
66	Female	No-Norm	Loss	15
29	Female	No-Norm	Loss	0
58	Male	No-Norm	Loss	5
42	Male	No-Norm	Loss	0
24	Male	No-Norm	Loss	5
63	Male	No-Norm	Loss	10
57	Male	No-Norm	Loss	5
22	Female	No-Norm	Loss	5
69	Female	No-Norm	Loss	0
70	Male	No-Norm	Loss	0
22	Male	No-Norm	Loss	0
66	Male	No-Norm	Loss	5
65	Female	No-Norm	Loss	10
65	Female	No-Norm	Loss	5
32	Male	No-Norm	Loss	5
45	Female	No-Norm	Loss	0
40	Male	No-Norm	Loss	0
26	Female	No-Norm	Loss	5
19	Male	No-Norm	Loss	0
65	Male	No-Norm	Loss	0
26	Female	No-Norm	Loss	0
65	Female	No-Norm	Loss	0
74	Male	No-Norm	Loss	15
72	Male	No-Norm	Loss	10
29	Female	No-Norm	Loss	0
67	Female	No-Norm	Loss	5
69	Male	No-Norm	Loss	0
69	Female	No-Norm	Loss	5
32	Male	No-Norm	Loss	5
22	Male	No-Norm	Loss	15
74	Female	No-Norm	Loss	5
67	Male	No-Norm	Loss	10
43	Male	No-Norm	Loss	5
28	Female	No-Norm	Loss	5
42	Male	No-Norm	Loss	0
67	Male	No-Norm	Loss	0
68	Male	No-Norm	Loss	15
22	Male	No-Norm	Loss	5
66	Female	No-Norm	Loss	10
30	Male	No-Norm	Loss	5
67	Male	No-Norm	Loss	0
67	Male	No-Norm	Loss	15
25	Male	No-Norm	Loss	5
73	Female	No-Norm	Loss	35
67	Female	No-Norm	Loss	10
39	Male	No-Norm	Loss	0
33	Male	No-Norm	Loss	0
23	Male	No-Norm	Loss	15
42	Male	No-Norm	Loss	5
40	Male	No-Norm	Loss	15
34	Female	No-Norm	Loss	5
66	Male	No-Norm	Loss	15
32	Female	No-Norm	Loss	0
28	Female	No-Norm	Loss	5
29	Male	No-Norm	Loss	10
25	Female	No-Norm	Loss	0
66	Male	No-Norm	Loss	0
67	Male	No-Norm	Loss	0
20	Male	No-Norm	Loss	5
47	Female	No-Norm	Loss	0
29	Female	No-Norm	Loss	35
65	Male	No-Norm	Loss	10
52	Female	No-Norm	Loss	5
32	Male	No-Norm	Loss	0
66	Female	No-Norm	Loss	15
20	Male	No-Norm	Loss	0
38	Male	No-Norm	Loss	5
48	Female	No-Norm	Loss	5
44	Male	No-Norm	Loss	5
18	Male	No-Norm	Loss	10
46	Female	No-Norm	Loss	10
39	Male	No-Norm	Loss	5
36	Male	No-Norm	Loss	50
24	Male	No-Norm	Loss	0
53	Female	No-Norm	Loss	0
37	Male	No-Norm	Loss	0
19	Male	No-Norm	Loss	5
25	Male	No-Norm	Loss	5
23	Male	No-Norm	Loss	5
53	Female	No-Norm	Loss	5
22	Male	No-Norm	Loss	0
33	Male	No-Norm	Loss	5
33	Male	No-Norm	Loss	0
47	Female	No-Norm	Loss	15
21	Male	No-Norm	Loss	0
66	Female	No-Norm	Loss	0
28	Female	No-Norm	Loss	0
22	Male	No-Norm	Loss	0
22	Male	No-Norm	Loss	20
24	Male	No-Norm	Loss	10
20	Female	No-Norm	Loss	0
31	Female	No-Norm	Loss	5
54	Female	No-Norm	Loss	0
18	Female	No-Norm	Loss	5
24	Female	No-Norm	Loss	15
20	Female	No-Norm	Loss	5
24	Female	No-Norm	Loss	15
18	Female	No-Norm	Loss	5
20	Female	No-Norm	Loss	5
22	Female	No-Norm	Loss	15
70	Female	No-Norm	Loss	5
65	Female	No-Norm	Loss	0
70	Female	No-Norm	Loss	5
42	Male	No-Norm	Loss	0
74	Female	No-Norm	Loss	0
67	Female	No-Norm	Loss	50
65	Female	No-Norm	Loss	15
67	Female	No-Norm	Loss	0
72	Female	No-Norm	Loss	5
74	Female	No-Norm	Loss	0
29	Male	No-Norm	Loss	0
20	Male	No-Norm	Loss	0
57	Female	With-Norm	Loss	5
20	Male	With-Norm	Loss	5
31	Female	With-Norm	Loss	50
47	Female	With-Norm	Loss	10
22	Female	With-Norm	Loss	25
39	Female	With-Norm	Loss	10
61	Female	With-Norm	Loss	0
33	Male	With-Norm	Loss	20
31	Male	With-Norm	Loss	0
53	Female	With-Norm	Loss	5
61	Male	With-Norm	Loss	5
43	Female	With-Norm	Loss	0
36	Male	With-Norm	Loss	5
42	Male	With-Norm	Loss	0
73	Male	With-Norm	Loss	0
31	Female	With-Norm	Loss	5
37	Female	With-Norm	Loss	5
37	Female	With-Norm	Loss	15
20	Female	With-Norm	Loss	20
35	Male	With-Norm	Loss	15
41	Male	With-Norm	Loss	0
68	Male	With-Norm	Loss	20
44	Female	With-Norm	Loss	5
41	Female	With-Norm	Loss	5
51	Female	With-Norm	Loss	5
52	Male	With-Norm	Loss	30
36	Male	With-Norm	Loss	0
24	Female	With-Norm	Loss	5
52	Male	With-Norm	Loss	5
54	Female	With-Norm	Loss	5
62	Female	With-Norm	Loss	10
45	Male	With-Norm	Loss	5
33	Male	With-Norm	Loss	15
43	Female	With-Norm	Loss	50
65	Male	With-Norm	Loss	0
21	Female	With-Norm	Loss	0
52	Male	With-Norm	Loss	0
41	Female	With-Norm	Loss	5
53	Male	With-Norm	Loss	0
31	Male	With-Norm	Loss	40
61	Male	With-Norm	Loss	30
60	Male	With-Norm	Loss	25
60	Male	With-Norm	Loss	5
62	Male	With-Norm	Loss	5
67	Male	With-Norm	Loss	0
64	Male	With-Norm	Loss	15
65	Male	With-Norm	Loss	10
60	Male	With-Norm	Loss	5
49	Male	With-Norm	Loss	0
71	Male	With-Norm	Loss	5
63	Male	With-Norm	Loss	50
60	Male	With-Norm	Loss	25
62	Male	With-Norm	Loss	10
44	Female	With-Norm	Loss	20
44	Male	With-Norm	Loss	0
50	Male	With-Norm	Loss	5
30	Male	With-Norm	Loss	5
67	Female	With-Norm	Loss	25
59	Male	With-Norm	Loss	30
62	Male	With-Norm	Loss	0
63	Male	With-Norm	Loss	20
54	Male	With-Norm	Loss	10
68	Male	With-Norm	Loss	10
57	Male	With-Norm	Loss	20
56	Male	With-Norm	Loss	10
49	Male	With-Norm	Loss	50
38	Female	With-Norm	Loss	0
56	Male	With-Norm	Loss	5
61	Female	With-Norm	Loss	5
67	Male	With-Norm	Loss	50
60	Male	With-Norm	Loss	20
57	Male	With-Norm	Loss	5
53	Male	With-Norm	Loss	5
58	Male	With-Norm	Loss	5
64	Male	With-Norm	Loss	15
61	Male	With-Norm	Loss	10
66	Male	With-Norm	Loss	15
66	Female	With-Norm	Loss	0
67	Male	With-Norm	Loss	45
67	Male	With-Norm	Loss	5
67	Male	With-Norm	Loss	0
32	Female	With-Norm	Loss	5
66	Male	With-Norm	Loss	30
66	Male	With-Norm	Loss	5
71	Male	With-Norm	Loss	0
69	Male	With-Norm	Loss	50
40	Male	With-Norm	Loss	15
48	Male	With-Norm	Loss	10
39	Female	With-Norm	Loss	0
29	Male	With-Norm	Loss	0
54	Male	With-Norm	Loss	5
30	Female	With-Norm	Loss	5
48	Male	With-Norm	Loss	0
60	Female	With-Norm	Loss	5
33	Female	With-Norm	Loss	5
36	Female	With-Norm	Loss	5
51	Male	With-Norm	Loss	0
62	Female	With-Norm	Loss	5
48	Male	With-Norm	Loss	0
52	Male	With-Norm	Loss	15
52	Male	With-Norm	Loss	30
52	Male	With-Norm	Loss	5
39	Female	With-Norm	Loss	0
41	Female	With-Norm	Loss	5
30	Female	With-Norm	Loss	5
30	Female	With-Norm	Loss	10
35	Female	With-Norm	Loss	10
34	Male	With-Norm	Loss	5
34	Male	With-Norm	Loss	5
30	Female	With-Norm	Loss	15
30	Female	With-Norm	Loss	5
26	Male	With-Norm	Loss	0
43	Female	With-Norm	Loss	10
34	Female	With-Norm	Loss	0
40	Female	With-Norm	Loss	5
30	Male	With-Norm	Loss	0
38	Female	With-Norm	Loss	35
32	Female	With-Norm	Loss	0
41	Female	With-Norm	Loss	0
22	Female	With-Norm	Loss	0
38	Female	With-Norm	Loss	25
34	Male	With-Norm	Loss	5
28	Female	With-Norm	Loss	5
66	Female	With-Norm	Loss	5
40	Female	With-Norm	Loss	0
20	Female	With-Norm	Loss	5
66	Female	With-Norm	Loss	5
60	Female	With-Norm	Loss	0
22	Male	With-Norm	Loss	0
67	Female	With-Norm	Loss	5
60	Female	With-Norm	Loss	5
46	Male	With-Norm	Loss	0
55	Female	With-Norm	Loss	10
63	Female	With-Norm	Loss	20
64	Female	With-Norm	Loss	5
61	Female	With-Norm	Loss	5
28	Female	With-Norm	Loss	5
27	Female	With-Norm	Loss	0
26	Female	With-Norm	Loss	0
23	Female	With-Norm	Loss	5
50	Male	With-Norm	Loss	10
41	Female	With-Norm	Loss	5
61	Female	With-Norm	Loss	40
50	Male	With-Norm	Loss	0
28	Female	With-Norm	Loss	5
30	Female	With-Norm	Loss	0
38	Female	With-Norm	Loss	0
36	Female	With-Norm	Loss	5
61	Female	With-Norm	Loss	50
26	Female	With-Norm	Loss	50
36	Female	With-Norm	Loss	20
19	Female	With-Norm	Loss	15
36	Female	With-Norm	Loss	10
32	Female	With-Norm	Loss	0
23	Female	With-Norm	Loss	5
39	Female	With-Norm	Loss	0
30	Female	With-Norm	Loss	10
24	Female	With-Norm	Loss	5
20	Female	With-Norm	Loss	10
64	Female	With-Norm	Loss	25
61	Female	With-Norm	Loss	5
61	Female	With-Norm	Loss	5
25	Female	With-Norm	Loss	5
64	Female	With-Norm	Loss	5
25	Female	With-Norm	Loss	5
28	Female	With-Norm	Loss	5
60	Female	With-Norm	Loss	10
51	Male	With-Norm	Loss	0
68	Female	With-Norm	Loss	50
68	Female	With-Norm	Loss	0
51	Male	With-Norm	Loss	5
48	Male	With-Norm	Loss	5
31	Female	With-Norm	Loss	5
24	Female	With-Norm	Loss	0
31	Male	With-Norm	Loss	50
33	Female	With-Norm	Loss	5
25	Female	With-Norm	Loss	0
26	Female	With-Norm	Loss	5
39	Male	With-Norm	Loss	25
31	Male	With-Norm	Loss	50
52	Female	With-Norm	Loss	20
19	Female	With-Norm	Loss	5
52	Female	With-Norm	Loss	0
43	Male	With-Norm	Loss	15
57	Female	With-Norm	Loss	15
20	Female	With-Norm	Loss	10
21	Female	With-Norm	Loss	15
49	Female	With-Norm	Loss	5
51	Female	With-Norm	Loss	15
24	Female	With-Norm	Loss	5
53	Female	With-Norm	Loss	15
51	Female	With-Norm	Loss	20
32	Male	With-Norm	Loss	5
21	Female	With-Norm	Loss	5
59	Female	With-Norm	Loss	15
49	Female	With-Norm	Loss	0
42	Male	With-Norm	Loss	10
45	Female	With-Norm	Loss	5
34	Male	With-Norm	Loss	10
33	Male	With-Norm	Loss	0
46	Female	With-Norm	Loss	0
52	Female	With-Norm	Loss	0
50	Female	With-Norm	Loss	35
22	Female	With-Norm	Loss	10
49	Female	With-Norm	Loss	5
41	Male	With-Norm	Loss	5
42	Male	With-Norm	Loss	0
26	Male	With-Norm	Loss	0
52	Female	With-Norm	Loss	5
46	Female	With-Norm	Loss	15
32	Male	With-Norm	Loss	0
50	Female	With-Norm	Loss	50
32	Male	With-Norm	Loss	0
38	Male	With-Norm	Loss	5
30	Male	With-Norm	Loss	15
53	Female	With-Norm	Loss	0
43	Male	With-Norm	Loss	25
23	Female	With-Norm	Loss	5
53	Female	With-Norm	Loss	20
54	Female	With-Norm	Loss	5
52	Female	With-Norm	Loss	5
19	Female	With-Norm	Loss	40
54	Female	With-Norm	Loss	5
23	Female	With-Norm	Loss	5
22	Female	With-Norm	Loss	0
44	Male	With-Norm	Loss	5
43	Male	With-Norm	Loss	5
53	Female	With-Norm	Loss	0
36	Male	With-Norm	Loss	0
35	Male	With-Norm	Loss	5
20	Female	With-Norm	Loss	20
32	Male	With-Norm	Loss	0
32	Male	With-Norm	Loss	0
18	Female	With-Norm	Loss	20
43	Male	With-Norm	Loss	5
47	Female	With-Norm	Loss	0
31	Male	With-Norm	Loss	20
47	Female	With-Norm	Loss	5
42	Male	With-Norm	Loss	20
32	Male	With-Norm	Loss	0
21	Male	With-Norm	Loss	5
43	Male	With-Norm	Loss	0
42	Male	With-Norm	Loss	0
24	Male	With-Norm	Loss	10
41	Male	With-Norm	Loss	0
36	Male	With-Norm	Loss	40
36	Male	With-Norm	Loss	10
42	Male	With-Norm	Loss	30
35	Male	With-Norm	Loss	0
19	Male	With-Norm	Loss	10
18	Male	With-Norm	Loss	15
21	Male	With-Norm	Loss	10
18	Male	With-Norm	Loss	5
22	Male	With-Norm	Loss	0
66	Female	With-Norm	Loss	0
68	Female	With-Norm	Loss	5
65	Female	With-Norm	Loss	0
65	Female	With-Norm	Loss	5
69	Female	With-Norm	Loss	10
66	Female	With-Norm	Loss	0
72	Female	With-Norm	Loss	20
71	Female	With-Norm	Loss	5
74	Female	With-Norm	Loss	0
66	Female	With-Norm	Loss	0
73	Female	With-Norm	Loss	50
73	Female	With-Norm	Loss	5
74	Female	With-Norm	Loss	5
72	Female	With-Norm	Loss	0
71	Female	With-Norm	Loss	15
67	Female	With-Norm	Loss	0
71	Female	With-Norm	Loss	45
67	Female	With-Norm	Loss	10
66	Female	With-Norm	Loss	50
65	Female	With-Norm	Loss	10
70	Female	With-Norm	Loss	5
24	Male	With-Norm	Loss	0
23	Male	With-Norm	Loss	0
20	Male	With-Norm	Loss	20
22	Male	With-Norm	Loss	0
24	Male	With-Norm	Loss	50
23	Male	With-Norm	Loss	5
18	Male	With-Norm	Loss	15
23	Male	With-Norm	Loss	10
22	Male	With-Norm	Loss	10
21	Male	With-Norm	Loss	5
18	Male	With-Norm	Loss	15
18	Male	With-Norm	Loss	30
21	Male	With-Norm	Loss	15
21	Male	With-Norm	Loss	15
18	Male	With-Norm	Loss	10
21	Male	With-Norm	Loss	10
69	Male	With-Norm	Loss	20
66	Male	With-Norm	Loss	50
67	Male	With-Norm	Loss	5
66	Male	With-Norm	Loss	15
67	Male	With-Norm	Loss	0
68	Male	With-Norm	Loss	15
71	Male	With-Norm	Loss	5
67	Male	With-Norm	Loss	5
69	Male	With-Norm	Loss	0
28	Male	No-Norm	Foregone-Gain	0
19	Female	No-Norm	Foregone-Gain	5
51	Female	No-Norm	Foregone-Gain	30
20	Female	No-Norm	Foregone-Gain	5
44	Female	No-Norm	Foregone-Gain	5
28	Male	No-Norm	Foregone-Gain	0
51	Male	No-Norm	Foregone-Gain	0
28	Female	No-Norm	Foregone-Gain	25
19	Female	No-Norm	Foregone-Gain	10
34	Male	No-Norm	Foregone-Gain	0
66	Female	No-Norm	Foregone-Gain	25
36	Male	No-Norm	Foregone-Gain	0
32	Female	No-Norm	Foregone-Gain	50
27	Male	No-Norm	Foregone-Gain	5
30	Female	No-Norm	Foregone-Gain	0
51	Male	No-Norm	Foregone-Gain	5
35	Female	No-Norm	Foregone-Gain	0
50	Female	No-Norm	Foregone-Gain	50
53	Male	No-Norm	Foregone-Gain	50
50	Female	No-Norm	Foregone-Gain	5
41	Male	No-Norm	Foregone-Gain	5
32	Female	No-Norm	Foregone-Gain	50
34	Female	No-Norm	Foregone-Gain	0
35	Female	No-Norm	Foregone-Gain	10
62	Female	No-Norm	Foregone-Gain	0
53	Male	No-Norm	Foregone-Gain	10
34	Female	No-Norm	Foregone-Gain	0
21	Male	No-Norm	Foregone-Gain	0
21	Male	No-Norm	Foregone-Gain	5
22	Male	No-Norm	Foregone-Gain	5
30	Female	No-Norm	Foregone-Gain	15
46	Female	No-Norm	Foregone-Gain	0
56	Female	No-Norm	Foregone-Gain	15
50	Female	No-Norm	Foregone-Gain	50
28	Female	No-Norm	Foregone-Gain	0
62	Male	No-Norm	Foregone-Gain	25
60	Male	No-Norm	Foregone-Gain	5
32	Male	No-Norm	Foregone-Gain	0
32	Male	No-Norm	Foregone-Gain	30
64	Male	No-Norm	Foregone-Gain	0
73	Male	No-Norm	Foregone-Gain	5
36	Male	No-Norm	Foregone-Gain	5
49	Female	No-Norm	Foregone-Gain	0
48	Female	No-Norm	Foregone-Gain	5
64	Male	No-Norm	Foregone-Gain	50
62	Male	No-Norm	Foregone-Gain	5
64	Male	No-Norm	Foregone-Gain	10
21	Female	No-Norm	Foregone-Gain	10
65	Female	No-Norm	Foregone-Gain	35
50	Male	No-Norm	Foregone-Gain	5
66	Male	No-Norm	Foregone-Gain	30
60	Female	No-Norm	Foregone-Gain	0
44	Male	No-Norm	Foregone-Gain	0
62	Female	No-Norm	Foregone-Gain	0
67	Male	No-Norm	Foregone-Gain	5
26	Female	No-Norm	Foregone-Gain	0
43	Male	No-Norm	Foregone-Gain	0
54	Female	No-Norm	Foregone-Gain	10
60	Female	No-Norm	Foregone-Gain	5
74	Male	No-Norm	Foregone-Gain	25
59	Female	No-Norm	Foregone-Gain	35
65	Male	No-Norm	Foregone-Gain	5
67	Male	No-Norm	Foregone-Gain	10
64	Male	No-Norm	Foregone-Gain	0
38	Male	No-Norm	Foregone-Gain	0
52	Female	No-Norm	Foregone-Gain	5
65	Male	No-Norm	Foregone-Gain	0
62	Female	No-Norm	Foregone-Gain	20
24	Female	No-Norm	Foregone-Gain	50
64	Male	No-Norm	Foregone-Gain	20
32	Male	No-Norm	Foregone-Gain	0
49	Female	No-Norm	Foregone-Gain	0
52	Female	No-Norm	Foregone-Gain	10
50	Female	No-Norm	Foregone-Gain	5
49	Female	No-Norm	Foregone-Gain	5
50	Female	No-Norm	Foregone-Gain	0
69	Male	No-Norm	Foregone-Gain	25
60	Male	No-Norm	Foregone-Gain	30
58	Female	No-Norm	Foregone-Gain	50
69	Male	No-Norm	Foregone-Gain	35
62	Female	No-Norm	Foregone-Gain	35
62	Female	No-Norm	Foregone-Gain	5
69	Male	No-Norm	Foregone-Gain	5
68	Female	No-Norm	Foregone-Gain	5
45	Female	No-Norm	Foregone-Gain	5
65	Male	No-Norm	Foregone-Gain	5
59	Female	No-Norm	Foregone-Gain	50
64	Male	No-Norm	Foregone-Gain	25
67	Male	No-Norm	Foregone-Gain	0
62	Female	No-Norm	Foregone-Gain	0
54	Female	No-Norm	Foregone-Gain	0
61	Male	No-Norm	Foregone-Gain	45
50	Female	No-Norm	Foregone-Gain	0
65	Female	No-Norm	Foregone-Gain	5
52	Female	No-Norm	Foregone-Gain	10
68	Male	No-Norm	Foregone-Gain	0
64	Female	No-Norm	Foregone-Gain	5
54	Female	No-Norm	Foregone-Gain	5
63	Female	No-Norm	Foregone-Gain	5
34	Female	No-Norm	Foregone-Gain	0
29	Female	No-Norm	Foregone-Gain	5
55	Female	No-Norm	Foregone-Gain	5
26	Female	No-Norm	Foregone-Gain	15
34	Male	No-Norm	Foregone-Gain	50
65	Male	No-Norm	Foregone-Gain	0
47	Male	No-Norm	Foregone-Gain	0
44	Male	No-Norm	Foregone-Gain	0
54	Female	No-Norm	Foregone-Gain	5
54	Female	No-Norm	Foregone-Gain	10
57	Male	No-Norm	Foregone-Gain	5
20	Female	No-Norm	Foregone-Gain	0
45	Female	No-Norm	Foregone-Gain	0
19	Male	No-Norm	Foregone-Gain	10
52	Male	No-Norm	Foregone-Gain	0
64	Male	No-Norm	Foregone-Gain	5
56	Male	No-Norm	Foregone-Gain	0
60	Female	No-Norm	Foregone-Gain	15
29	Male	No-Norm	Foregone-Gain	0
51	Female	No-Norm	Foregone-Gain	0
52	Male	No-Norm	Foregone-Gain	5
31	Male	No-Norm	Foregone-Gain	5
44	Male	No-Norm	Foregone-Gain	5
44	Male	No-Norm	Foregone-Gain	10
41	Male	No-Norm	Foregone-Gain	25
68	Male	No-Norm	Foregone-Gain	5
32	Female	No-Norm	Foregone-Gain	10
24	Female	No-Norm	Foregone-Gain	5
63	Female	No-Norm	Foregone-Gain	30
35	Male	No-Norm	Foregone-Gain	5
41	Female	No-Norm	Foregone-Gain	0
19	Female	No-Norm	Foregone-Gain	25
48	Female	No-Norm	Foregone-Gain	20
52	Male	No-Norm	Foregone-Gain	5
30	Female	No-Norm	Foregone-Gain	10
47	Male	No-Norm	Foregone-Gain	0
63	Female	No-Norm	Foregone-Gain	5
41	Male	No-Norm	Foregone-Gain	5
57	Male	No-Norm	Foregone-Gain	20
29	Female	No-Norm	Foregone-Gain	25
72	Male	No-Norm	Foregone-Gain	10
43	Female	No-Norm	Foregone-Gain	50
35	Female	No-Norm	Foregone-Gain	5
18	Male	No-Norm	Foregone-Gain	0
51	Male	No-Norm	Foregone-Gain	5
65	Male	No-Norm	Foregone-Gain	5
30	Male	No-Norm	Foregone-Gain	5
62	Female	No-Norm	Foregone-Gain	5
36	Male	No-Norm	Foregone-Gain	5
52	Male	No-Norm	Foregone-Gain	10
48	Female	No-Norm	Foregone-Gain	0
29	Female	No-Norm	Foregone-Gain	5
48	Female	No-Norm	Foregone-Gain	0
36	Male	No-Norm	Foregone-Gain	0
44	Male	No-Norm	Foregone-Gain	25
53	Male	No-Norm	Foregone-Gain	0
77	Male	No-Norm	Foregone-Gain	0
19	Female	No-Norm	Foregone-Gain	5
52	Male	No-Norm	Foregone-Gain	10
34	Female	No-Norm	Foregone-Gain	5
58	Male	No-Norm	Foregone-Gain	0
30	Female	No-Norm	Foregone-Gain	0
36	Female	No-Norm	Foregone-Gain	5
61	Male	No-Norm	Foregone-Gain	0
31	Female	No-Norm	Foregone-Gain	5
25	Female	No-Norm	Foregone-Gain	0
63	Male	No-Norm	Foregone-Gain	0
59	Female	No-Norm	Foregone-Gain	5
28	Female	No-Norm	Foregone-Gain	20
41	Male	No-Norm	Foregone-Gain	5
35	Male	No-Norm	Foregone-Gain	5
44	Female	No-Norm	Foregone-Gain	5
27	Male	No-Norm	Foregone-Gain	10
45	Male	No-Norm	Foregone-Gain	25
57	Male	No-Norm	Foregone-Gain	5
52	Female	No-Norm	Foregone-Gain	5
58	Female	No-Norm	Foregone-Gain	5
52	Male	No-Norm	Foregone-Gain	5
63	Female	No-Norm	Foregone-Gain	0
40	Male	No-Norm	Foregone-Gain	0
39	Male	No-Norm	Foregone-Gain	0
25	Female	No-Norm	Foregone-Gain	20
32	Male	No-Norm	Foregone-Gain	0
54	Male	No-Norm	Foregone-Gain	5
40	Female	No-Norm	Foregone-Gain	5
31	Male	No-Norm	Foregone-Gain	5
65	Female	No-Norm	Foregone-Gain	0
41	Male	No-Norm	Foregone-Gain	30
37	Female	No-Norm	Foregone-Gain	5
59	Male	No-Norm	Foregone-Gain	5
25	Male	No-Norm	Foregone-Gain	20
47	Male	No-Norm	Foregone-Gain	0
29	Male	No-Norm	Foregone-Gain	0
40	Female	No-Norm	Foregone-Gain	25
40	Female	No-Norm	Foregone-Gain	5
52	Male	No-Norm	Foregone-Gain	10
42	Male	No-Norm	Foregone-Gain	5
59	Male	No-Norm	Foregone-Gain	0
29	Female	No-Norm	Foregone-Gain	35
41	Male	No-Norm	Foregone-Gain	10
36	Female	No-Norm	Foregone-Gain	10
47	Male	No-Norm	Foregone-Gain	10
58	Male	No-Norm	Foregone-Gain	5
37	Female	No-Norm	Foregone-Gain	50
35	Male	No-Norm	Foregone-Gain	0
65	Female	No-Norm	Foregone-Gain	5
42	Female	No-Norm	Foregone-Gain	5
53	Male	No-Norm	Foregone-Gain	10
41	Female	No-Norm	Foregone-Gain	20
34	Female	No-Norm	Foregone-Gain	25
46	Male	No-Norm	Foregone-Gain	0
42	Female	No-Norm	Foregone-Gain	10
37	Female	No-Norm	Foregone-Gain	5
22	Female	No-Norm	Foregone-Gain	20
36	Female	No-Norm	Foregone-Gain	0
44	Male	No-Norm	Foregone-Gain	5
23	Female	No-Norm	Foregone-Gain	0
40	Female	No-Norm	Foregone-Gain	50
25	Female	No-Norm	Foregone-Gain	0
42	Female	No-Norm	Foregone-Gain	0
29	Female	No-Norm	Foregone-Gain	5
24	Female	No-Norm	Foregone-Gain	5
33	Male	No-Norm	Foregone-Gain	5
39	Female	No-Norm	Foregone-Gain	20
31	Female	No-Norm	Foregone-Gain	5
52	Male	No-Norm	Foregone-Gain	30
36	Female	No-Norm	Foregone-Gain	5
30	Male	No-Norm	Foregone-Gain	0
41	Male	No-Norm	Foregone-Gain	0
37	Female	No-Norm	Foregone-Gain	5
41	Male	No-Norm	Foregone-Gain	50
36	Female	No-Norm	Foregone-Gain	5
48	Male	No-Norm	Foregone-Gain	0
43	Male	No-Norm	Foregone-Gain	10
24	Female	No-Norm	Foregone-Gain	5
36	Female	No-Norm	Foregone-Gain	5
36	Female	No-Norm	Foregone-Gain	15
20	Female	No-Norm	Foregone-Gain	5
21	Female	No-Norm	Foregone-Gain	5
30	Male	No-Norm	Foregone-Gain	30
34	Male	No-Norm	Foregone-Gain	5
34	Male	No-Norm	Foregone-Gain	10
27	Male	No-Norm	Foregone-Gain	5
22	Female	No-Norm	Foregone-Gain	0
21	Female	No-Norm	Foregone-Gain	0
32	Male	No-Norm	Foregone-Gain	5
19	Female	No-Norm	Foregone-Gain	10
19	Female	No-Norm	Foregone-Gain	30
65	Female	No-Norm	Foregone-Gain	0
68	Female	No-Norm	Foregone-Gain	30
27	Male	No-Norm	Foregone-Gain	0
18	Female	No-Norm	Foregone-Gain	0
20	Female	No-Norm	Foregone-Gain	0
21	Female	No-Norm	Foregone-Gain	5
68	Male	No-Norm	Foregone-Gain	0
19	Male	No-Norm	Foregone-Gain	5
20	Male	No-Norm	Foregone-Gain	5
19	Female	No-Norm	Foregone-Gain	0
19	Male	No-Norm	Foregone-Gain	5
24	Female	No-Norm	Foregone-Gain	5
19	Male	No-Norm	Foregone-Gain	0
18	Male	No-Norm	Foregone-Gain	5
24	Male	No-Norm	Foregone-Gain	10
20	Male	No-Norm	Foregone-Gain	10
20	Male	No-Norm	Foregone-Gain	5
18	Male	No-Norm	Foregone-Gain	20
20	Male	No-Norm	Foregone-Gain	10
18	Male	No-Norm	Foregone-Gain	0
24	Male	No-Norm	Foregone-Gain	0
20	Male	No-Norm	Foregone-Gain	10
22	Male	No-Norm	Foregone-Gain	15
22	Male	No-Norm	Foregone-Gain	0
20	Male	No-Norm	Foregone-Gain	0
22	Male	No-Norm	Foregone-Gain	50
18	Male	No-Norm	Foregone-Gain	20
19	Male	No-Norm	Foregone-Gain	0
23	Male	No-Norm	Foregone-Gain	0
71	Male	No-Norm	Foregone-Gain	5
67	Male	No-Norm	Foregone-Gain	10
71	Male	No-Norm	Foregone-Gain	0
65	Male	No-Norm	Foregone-Gain	5
82	Male	No-Norm	Foregone-Gain	0
67	Female	No-Norm	Foregone-Gain	5
66	Female	No-Norm	Foregone-Gain	5
70	Female	No-Norm	Foregone-Gain	15
68	Female	No-Norm	Foregone-Gain	10
67	Female	No-Norm	Foregone-Gain	5
71	Female	No-Norm	Foregone-Gain	0
65	Female	No-Norm	Foregone-Gain	50
70	Female	No-Norm	Foregone-Gain	5
71	Female	No-Norm	Foregone-Gain	5
68	Female	No-Norm	Foregone-Gain	0
69	Female	No-Norm	Foregone-Gain	0
72	Female	No-Norm	Foregone-Gain	0
70	Female	No-Norm	Foregone-Gain	15
66	Female	No-Norm	Foregone-Gain	0
74	Female	No-Norm	Foregone-Gain	25
69	Female	No-Norm	Foregone-Gain	0
73	Female	No-Norm	Foregone-Gain	0
69	Female	No-Norm	Foregone-Gain	20
76	Female	No-Norm	Foregone-Gain	0
21	Male	With-Norm	Foregone-Gain	30
21	Female	With-Norm	Foregone-Gain	5
21	Male	With-Norm	Foregone-Gain	30
27	Female	With-Norm	Foregone-Gain	10
45	Female	With-Norm	Foregone-Gain	0
66	Male	With-Norm	Foregone-Gain	25
53	Female	With-Norm	Foregone-Gain	5
67	Female	With-Norm	Foregone-Gain	20
47	Male	With-Norm	Foregone-Gain	0
52	Female	With-Norm	Foregone-Gain	10
53	Male	With-Norm	Foregone-Gain	5
65	Male	With-Norm	Foregone-Gain	10
38	Male	With-Norm	Foregone-Gain	5
31	Male	With-Norm	Foregone-Gain	10
39	Male	With-Norm	Foregone-Gain	35
66	Male	With-Norm	Foregone-Gain	5
71	Female	With-Norm	Foregone-Gain	0
73	Male	With-Norm	Foregone-Gain	0
69	Male	With-Norm	Foregone-Gain	5
26	Male	With-Norm	Foregone-Gain	0
24	Male	With-Norm	Foregone-Gain	0
23	Female	With-Norm	Foregone-Gain	50
66	Female	With-Norm	Foregone-Gain	10
67	Male	With-Norm	Foregone-Gain	20
67	Male	With-Norm	Foregone-Gain	0
53	Female	With-Norm	Foregone-Gain	20
67	Male	With-Norm	Foregone-Gain	5
72	Male	With-Norm	Foregone-Gain	5
36	Male	With-Norm	Foregone-Gain	20
68	Male	With-Norm	Foregone-Gain	5
59	Male	With-Norm	Foregone-Gain	0
26	Female	With-Norm	Foregone-Gain	15
63	Female	With-Norm	Foregone-Gain	40
56	Male	With-Norm	Foregone-Gain	20
59	Male	With-Norm	Foregone-Gain	10
60	Female	With-Norm	Foregone-Gain	0
57	Female	With-Norm	Foregone-Gain	5
57	Male	With-Norm	Foregone-Gain	5
38	Female	With-Norm	Foregone-Gain	5
59	Male	With-Norm	Foregone-Gain	0
69	Male	With-Norm	Foregone-Gain	40
52	Female	With-Norm	Foregone-Gain	5
67	Male	With-Norm	Foregone-Gain	5
63	Male	With-Norm	Foregone-Gain	0
56	Female	With-Norm	Foregone-Gain	0
62	Male	With-Norm	Foregone-Gain	25
47	Female	With-Norm	Foregone-Gain	10
35	Female	With-Norm	Foregone-Gain	5
69	Female	With-Norm	Foregone-Gain	25
69	Female	With-Norm	Foregone-Gain	5
30	Female	With-Norm	Foregone-Gain	15
54	Female	With-Norm	Foregone-Gain	10
56	Male	With-Norm	Foregone-Gain	0
41	Female	With-Norm	Foregone-Gain	5
43	Male	With-Norm	Foregone-Gain	0
31	Female	With-Norm	Foregone-Gain	20
64	Female	With-Norm	Foregone-Gain	50
61	Female	With-Norm	Foregone-Gain	0
66	Male	With-Norm	Foregone-Gain	0
60	Male	With-Norm	Foregone-Gain	20
49	Female	With-Norm	Foregone-Gain	0
37	Male	With-Norm	Foregone-Gain	5
63	Male	With-Norm	Foregone-Gain	0
66	Male	With-Norm	Foregone-Gain	15
35	Female	With-Norm	Foregone-Gain	5
61	Male	With-Norm	Foregone-Gain	15
66	Male	With-Norm	Foregone-Gain	0
65	Male	With-Norm	Foregone-Gain	5
69	Female	With-Norm	Foregone-Gain	20
61	Male	With-Norm	Foregone-Gain	10
67	Female	With-Norm	Foregone-Gain	0
72	Male	With-Norm	Foregone-Gain	0
68	Male	With-Norm	Foregone-Gain	0
68	Male	With-Norm	Foregone-Gain	50
63	Male	With-Norm	Foregone-Gain	5
72	Female	With-Norm	Foregone-Gain	0
29	Female	With-Norm	Foregone-Gain	0
59	Female	With-Norm	Foregone-Gain	10
69	Female	With-Norm	Foregone-Gain	5
47	Female	With-Norm	Foregone-Gain	10
34	Female	With-Norm	Foregone-Gain	15
65	Male	With-Norm	Foregone-Gain	15
19	Female	With-Norm	Foregone-Gain	50
42	Female	With-Norm	Foregone-Gain	50
63	Female	With-Norm	Foregone-Gain	0
32	Female	With-Norm	Foregone-Gain	15
62	Male	With-Norm	Foregone-Gain	15
60	Male	With-Norm	Foregone-Gain	5
38	Female	With-Norm	Foregone-Gain	0
26	Female	With-Norm	Foregone-Gain	10
63	Male	With-Norm	Foregone-Gain	5
32	Female	With-Norm	Foregone-Gain	20
64	Male	With-Norm	Foregone-Gain	50
62	Male	With-Norm	Foregone-Gain	0
54	Female	With-Norm	Foregone-Gain	10
43	Female	With-Norm	Foregone-Gain	10
32	Female	With-Norm	Foregone-Gain	5
62	Male	With-Norm	Foregone-Gain	5
61	Male	With-Norm	Foregone-Gain	10
72	Male	With-Norm	Foregone-Gain	5
45	Female	With-Norm	Foregone-Gain	5
64	Female	With-Norm	Foregone-Gain	10
56	Female	With-Norm	Foregone-Gain	15
67	Male	With-Norm	Foregone-Gain	50
32	Female	With-Norm	Foregone-Gain	5
65	Female	With-Norm	Foregone-Gain	50
47	Female	With-Norm	Foregone-Gain	20
67	Male	With-Norm	Foregone-Gain	0
45	Female	With-Norm	Foregone-Gain	0
30	Female	With-Norm	Foregone-Gain	0
50	Female	With-Norm	Foregone-Gain	0
49	Female	With-Norm	Foregone-Gain	0
50	Female	With-Norm	Foregone-Gain	0
52	Female	With-Norm	Foregone-Gain	50
25	Female	With-Norm	Foregone-Gain	5
63	Male	With-Norm	Foregone-Gain	15
58	Female	With-Norm	Foregone-Gain	0
51	Female	With-Norm	Foregone-Gain	45
33	Female	With-Norm	Foregone-Gain	15
53	Female	With-Norm	Foregone-Gain	5
55	Female	With-Norm	Foregone-Gain	5
53	Female	With-Norm	Foregone-Gain	35
35	Female	With-Norm	Foregone-Gain	5
48	Female	With-Norm	Foregone-Gain	5
45	Male	With-Norm	Foregone-Gain	5
60	Female	With-Norm	Foregone-Gain	0
37	Female	With-Norm	Foregone-Gain	5
47	Female	With-Norm	Foregone-Gain	10
40	Female	With-Norm	Foregone-Gain	5
66	Female	With-Norm	Foregone-Gain	5
62	Female	With-Norm	Foregone-Gain	10
33	Female	With-Norm	Foregone-Gain	5
41	Female	With-Norm	Foregone-Gain	5
50	Female	With-Norm	Foregone-Gain	5
62	Female	With-Norm	Foregone-Gain	5
65	Female	With-Norm	Foregone-Gain	10
59	Female	With-Norm	Foregone-Gain	10
49	Male	With-Norm	Foregone-Gain	20
44	Female	With-Norm	Foregone-Gain	0
64	Female	With-Norm	Foregone-Gain	50
57	Female	With-Norm	Foregone-Gain	0
73	Female	With-Norm	Foregone-Gain	5
52	Male	With-Norm	Foregone-Gain	15
37	Female	With-Norm	Foregone-Gain	25
46	Female	With-Norm	Foregone-Gain	5
32	Female	With-Norm	Foregone-Gain	5
58	Female	With-Norm	Foregone-Gain	0
55	Female	With-Norm	Foregone-Gain	0
55	Female	With-Norm	Foregone-Gain	0
39	Female	With-Norm	Foregone-Gain	0
38	Female	With-Norm	Foregone-Gain	5
43	Female	With-Norm	Foregone-Gain	15
50	Female	With-Norm	Foregone-Gain	5
36	Female	With-Norm	Foregone-Gain	5
65	Female	With-Norm	Foregone-Gain	50
28	Female	With-Norm	Foregone-Gain	5
50	Female	With-Norm	Foregone-Gain	5
65	Female	With-Norm	Foregone-Gain	0
47	Female	With-Norm	Foregone-Gain	50
65	Female	With-Norm	Foregone-Gain	5
67	Female	With-Norm	Foregone-Gain	15
31	Female	With-Norm	Foregone-Gain	15
35	Female	With-Norm	Foregone-Gain	50
44	Female	With-Norm	Foregone-Gain	5
41	Female	With-Norm	Foregone-Gain	5
40	Female	With-Norm	Foregone-Gain	20
39	Female	With-Norm	Foregone-Gain	10
26	Female	With-Norm	Foregone-Gain	30
37	Female	With-Norm	Foregone-Gain	40
35	Female	With-Norm	Foregone-Gain	5
41	Female	With-Norm	Foregone-Gain	10
41	Female	With-Norm	Foregone-Gain	0
42	Female	With-Norm	Foregone-Gain	0
32	Female	With-Norm	Foregone-Gain	5
30	Female	With-Norm	Foregone-Gain	0
31	Female	With-Norm	Foregone-Gain	15
45	Male	With-Norm	Foregone-Gain	50
48	Male	With-Norm	Foregone-Gain	0
52	Male	With-Norm	Foregone-Gain	0
46	Male	With-Norm	Foregone-Gain	5
47	Male	With-Norm	Foregone-Gain	0
45	Male	With-Norm	Foregone-Gain	5
51	Male	With-Norm	Foregone-Gain	10
53	Male	With-Norm	Foregone-Gain	0
51	Male	With-Norm	Foregone-Gain	5
50	Male	With-Norm	Foregone-Gain	5
50	Male	With-Norm	Foregone-Gain	10
52	Male	With-Norm	Foregone-Gain	5
53	Male	With-Norm	Foregone-Gain	0
52	Male	With-Norm	Foregone-Gain	5
49	Male	With-Norm	Foregone-Gain	0
49	Male	With-Norm	Foregone-Gain	0
51	Male	With-Norm	Foregone-Gain	0
45	Male	With-Norm	Foregone-Gain	0
50	Male	With-Norm	Foregone-Gain	15
40	Male	With-Norm	Foregone-Gain	0
31	Male	With-Norm	Foregone-Gain	25
31	Male	With-Norm	Foregone-Gain	5
43	Male	With-Norm	Foregone-Gain	5
23	Male	With-Norm	Foregone-Gain	0
34	Male	With-Norm	Foregone-Gain	0
18	Male	With-Norm	Foregone-Gain	5
44	Male	With-Norm	Foregone-Gain	5
36	Male	With-Norm	Foregone-Gain	15
29	Male	With-Norm	Foregone-Gain	10
38	Male	With-Norm	Foregone-Gain	1
21	Male	With-Norm	Foregone-Gain	15
39	Male	With-Norm	Foregone-Gain	20
35	Male	With-Norm	Foregone-Gain	5
39	Male	With-Norm	Foregone-Gain	0
36	Male	With-Norm	Foregone-Gain	50
18	Male	With-Norm	Foregone-Gain	5
43	Male	With-Norm	Foregone-Gain	0
37	Male	With-Norm	Foregone-Gain	5
35	Male	With-Norm	Foregone-Gain	30
41	Male	With-Norm	Foregone-Gain	0
38	Male	With-Norm	Foregone-Gain	0
39	Male	With-Norm	Foregone-Gain	0
30	Male	With-Norm	Foregone-Gain	0
33	Male	With-Norm	Foregone-Gain	30
34	Male	With-Norm	Foregone-Gain	50
18	Male	With-Norm	Foregone-Gain	25
33	Male	With-Norm	Foregone-Gain	5
43	Male	With-Norm	Foregone-Gain	5
28	Male	With-Norm	Foregone-Gain	0
24	Male	With-Norm	Foregone-Gain	5
35	Male	With-Norm	Foregone-Gain	0
32	Male	With-Norm	Foregone-Gain	10
21	Female	With-Norm	Foregone-Gain	15
36	Male	With-Norm	Foregone-Gain	0
33	Male	With-Norm	Foregone-Gain	5
33	Male	With-Norm	Foregone-Gain	5
39	Male	With-Norm	Foregone-Gain	5
28	Male	With-Norm	Foregone-Gain	5
39	Male	With-Norm	Foregone-Gain	0
33	Male	With-Norm	Foregone-Gain	5
29	Male	With-Norm	Foregone-Gain	15
39	Male	With-Norm	Foregone-Gain	50
31	Male	With-Norm	Foregone-Gain	30
41	Male	With-Norm	Foregone-Gain	10
18	Male	With-Norm	Foregone-Gain	0
26	Male	With-Norm	Foregone-Gain	5
19	Male	With-Norm	Foregone-Gain	5
18	Male	With-Norm	Foregone-Gain	0
25	Male	With-Norm	Foregone-Gain	5
26	Male	With-Norm	Foregone-Gain	10
23	Male	With-Norm	Foregone-Gain	5
21	Male	With-Norm	Foregone-Gain	5
24	Male	With-Norm	Foregone-Gain	20
28	Male	With-Norm	Foregone-Gain	50
28	Female	With-Norm	Foregone-Gain	10
30	Female	With-Norm	Foregone-Gain	15
34	Male	With-Norm	Foregone-Gain	10
26	Female	With-Norm	Foregone-Gain	30
32	Female	With-Norm	Foregone-Gain	35
33	Female	With-Norm	Foregone-Gain	10
26	Female	With-Norm	Foregone-Gain	0
25	Female	With-Norm	Foregone-Gain	5
32	Female	With-Norm	Foregone-Gain	0
33	Male	With-Norm	Foregone-Gain	0
25	Male	With-Norm	Foregone-Gain	0
18	Female	With-Norm	Foregone-Gain	5
21	Female	With-Norm	Foregone-Gain	20
18	Male	With-Norm	Foregone-Gain	5
19	Female	With-Norm	Foregone-Gain	15
23	Female	With-Norm	Foregone-Gain	5
20	Female	With-Norm	Foregone-Gain	0
19	Female	With-Norm	Foregone-Gain	5
24	Female	With-Norm	Foregone-Gain	0
20	Female	With-Norm	Foregone-Gain	5
19	Female	With-Norm	Foregone-Gain	20
24	Male	With-Norm	Foregone-Gain	30
20	Male	With-Norm	Foregone-Gain	5
23	Female	With-Norm	Foregone-Gain	5
18	Male	With-Norm	Foregone-Gain	5
22	Female	With-Norm	Foregone-Gain	20
22	Male	With-Norm	Foregone-Gain	5
19	Female	With-Norm	Foregone-Gain	0
22	Male	With-Norm	Foregone-Gain	0
20	Female	With-Norm	Foregone-Gain	15
21	Male	With-Norm	Foregone-Gain	50
22	Female	With-Norm	Foregone-Gain	10
18	Female	With-Norm	Foregone-Gain	10
24	Male	With-Norm	Foregone-Gain	0
19	Female	With-Norm	Foregone-Gain	50
18	Male	With-Norm	Foregone-Gain	35
68	Female	With-Norm	Foregone-Gain	5
73	Female	With-Norm	Foregone-Gain	10
72	Female	With-Norm	Foregone-Gain	0
70	Female	With-Norm	Foregone-Gain	10
71	Female	With-Norm	Foregone-Gain	0
73	Female	With-Norm	Foregone-Gain	5
24	Female	With-Norm	Foregone-Gain	0
67	Female	With-Norm	Foregone-Gain	0
73	Female	With-Norm	Foregone-Gain	5
23	Female	With-Norm	Foregone-Gain	5
19	Female	With-Norm	Foregone-Gain	10
20	Female	With-Norm	Foregone-Gain	5
22	Female	With-Norm	Foregone-Gain	5
22	Male	With-Norm	Foregone-Gain	5
